# Supplementary material for: Trend Observations in Home Parenteral Nutrition. Prevalence, Hospitalizations and Costs: Results from a Nationwide Analysis of Health Care Provider Data
Source: Nutrients. 2021 Sep 29;13(10):3465. doi: 10.3390/nu13103465 (PMC8539115; doi:10.3390/nu13103465)
Supplement: Supplementary file 1 [file nutrients-13-03465-s001.zip]

Archive with 1 entries (1 files):
- nutrients-1376345-supplementary.pdf
